# Supplementary material for: Anti-Psoriatic Pharmacodynamic Material Basis of Dictamni Cortex Based on Transdermal Constituents Group
Source: Pharmaceutics. 2025 Sep 14;17(9):1195. doi: 10.3390/pharmaceutics17091195 (PMC12473181; doi:10.3390/pharmaceutics17091195)
Supplement: Supplementary file 1 [file pharmaceutics-17-01195-s001.zip]

Archive with 1 entries (1 files):
- pharmaceutics-3841507-supplementary.pdf
